# Supplementary material for: LncRNA ELF3-AS1 inhibits gastric cancer by forming a negative feedback loop with SNAI2 and regulates ELF3 mRNA stability via interacting with ILF2/ILF3 complex
Source: J Exp Clin Cancer Res. 2022 Dec 2;41:332. doi: 10.1186/s13046-022-02541-9 (PMC9716751; doi:10.1186/s13046-022-02541-9)
Supplement: Supplementary file 3 — Additional file 3. [file 13046_2022_2541_MOESM3_ESM.xlsx]

## Sheet: Differential expressed Genes
gene_name	OE-NC_FPKM	OE-SNAI1_FPKM	OE-SNAI2_FPKM	Log2FC
IGFBP1	34.6524	15.5113	2.79201	-3.23296
IGFBP3	242.229	180.301	26.7868	-3.12984
ITGB4	33.3258	11.3265	3.33036	-2.98673
NPNT	25.9251	9.95913	3.26945	-2.65683
TJP3	6.54341	2.07702	0.265316	-2.57572
KRT80	92.7878	48.4593	15.3518	-2.51995
SERPINE1	95.4882	61.8933	15.9583	-2.50836
PPL	29.3233	12.4335	4.88563	-2.36516
AHNAK2	16.2706	4.19929	2.42875	-2.33256
EFNA1	169.314	141.206	33.4351	-2.30625
NEURL1B	11.326	4.15128	1.75254	-2.16287
ABCA3	8.54287	2.48295	1.18278	-2.12826
ENO2	21.5594	13.3274	4.27959	-2.09523
KCNK15	12.1058	5.08333	2.09863	-2.08051
BIRC3	7.2141	2.92237	1.02314	-2.0215
RNF208	8.38425	3.2763	1.33774	-2.00513
PDGFB	8.02827	3.34365	1.26431	-1.99538
LLGL2	21.0937	9.06372	4.57989	-1.98533
INHBB	5.18713	1.90901	0.589275	-1.9609
PRR15	5.3448	1.35784	0.635061	-1.95623
GRB7	10.4223	6.10797	1.96348	-1.94649
CDCP1	19.692	10.3924	4.44904	-1.925
CLDN4	15.1366	8.32526	3.34616	-1.89252
PKN1	45.8329	21.9056	11.6292	-1.89076
SYNGR2	22.7482	12.6233	5.44108	-1.88245
MCUB	6.15479	3.08739	0.960863	-1.86742
PODXL	101.739	42.3971	27.6088	-1.84445
MROH6	9.75678	4.05174	2.01469	-1.83516
NOG	47.5751	42.1816	12.9728	-1.7976
CDKN1A	36.2507	24.6584	9.74396	-1.79374
NDRG1	220.419	158.845	62.8726	-1.79351
ERRFI1	35.4142	30.8249	9.58869	-1.78198
BHLHE40	60.4907	40.9104	16.9123	-1.77942
SNX33	24.4846	14.2555	6.46181	-1.77203
NUP210	36.8723	14.7357	10.0934	-1.77144
EEF1A2	157.615	105.408	45.702	-1.76397
MMP15	21.8766	9.17955	5.77584	-1.7554
EHF	3.87601	1.26067	0.446412	-1.75322
SLC6A6	53.4888	29.4752	15.1732	-1.75235
LSR	18.186	6.96388	4.70019	-1.75097
ALPI	33.934	26.641	9.40511	-1.74734
NPTX1	18.2928	11.7165	4.74667	-1.74727
DPEP1	4.51937	3.73648	0.664271	-1.72961
SORT1	4.0096	0.806626	0.511477	-1.72874
TNFRSF1B	11.4706	10.1995	2.76664	-1.72718
ADM	69.1747	53.0544	20.2732	-1.72191
CLDN1	11.7931	3.92736	2.9017	-1.71319
PCK1	2.43724	1.94464	0.0512738	-1.70911
TTYH3	29.6623	11.7599	8.48848	-1.69222
TINAGL1	18.7502	11.3226	5.12438	-1.68923
MAL2	4.36452	1.35525	0.67277	-1.68121
ZNF524	11.1009	7.55564	2.77652	-1.67998
ANGPTL4	64.3535	49.1092	19.5526	-1.66894
DDIT4	192.704	180.938	60.3454	-1.65883
SSTR1	17.8707	5.27483	4.98201	-1.65744
LOX	17.8739	17.0163	4.9921	-1.65526
RNF223	6.40338	4.60504	1.39707	-1.62691
SLC1A1	10.2655	5.59325	2.65857	-1.62256
MYO15B	7.02883	3.01006	1.61653	-1.61753
B3GNT3	9.42818	3.40247	2.40081	-1.61654
TMEM158	5.38817	3.10378	1.11853	-1.59234
PRTN3	5.64591	4.99565	1.22037	-1.58167
TMEM56	3.39363	1.63282	0.472354	-1.57729
CA9	10.2937	8.37993	2.80547	-1.56937
LOXL2	37.7355	19.986	12.1426	-1.5594
SQOR	7.12805	2.96316	1.7663	-1.55495
SLC45A4	11.5622	6.67354	3.29003	-1.55003
FN3K	11.5334	5.56042	3.30493	-1.54171
BCAM	18.1854	10.4819	5.59809	-1.53988
SAMD10	6.36145	2.89242	1.53937	-1.53552
ZMIZ2	6.06762	2.72028	1.43875	-1.53508
MYO5C	7.02851	3.84342	1.77516	-1.53256
MEGF6	9.36317	3.94846	2.59284	-1.52827
NPDC1	24.0801	14.0341	7.71576	-1.52485
ITGB2	5.51555	4.29062	1.27571	-1.51757
CXCL16	15.3929	11.4011	4.78028	-1.50386
ZNF503	11.2387	8.46474	3.32191	-1.50171
PGPEP1	5.15397	2.66131	1.18095	-1.49656
AGPAT2	125.879	79.0582	44.0643	-1.4934
WISP2	63.9938	42.5365	22.1813	-1.48734
SERINC2	42.7894	23.4663	14.6396	-1.48538
ESAM	8.21159	3.58609	2.29898	-1.48143
PCDH1	7.01712	3.34059	1.87168	-1.48119
DAPK1	5.93954	3.43352	1.50736	-1.46867
RASSF2	5.62849	3.66202	1.39636	-1.46784
ARFGEF3	2.20868	0.572301	0.169213	-1.45644
CADM4	7.03247	4.40081	1.93032	-1.45479
FZD10	30.5184	19.4415	10.504	-1.45406
THEM6	12.1884	6.93533	3.84543	-1.44457
UNC5B	6.50005	2.43908	1.75815	-1.4432
FA2H	23.3885	11.3264	8.03982	-1.43184
GDF15	18.5103	14.4896	6.23214	-1.43174
GRAMD4	5.12921	3.61604	1.27401	-1.43046
GPRC5A	111.407	70.2205	40.7716	-1.42814
A4GALT	5.77175	3.70543	1.51882	-1.42678
PKP2	4.20608	1.86195	0.943219	-1.42175
ABCA2	16.1641	6.66362	5.4234	-1.41799
MAN2A2	4.2048	1.59975	0.950821	-1.41576
EFNA3	9.66953	6.97194	3.00369	-1.4141
MST1R	14.0708	6.56833	4.66004	-1.41287
PFKFB4	8.24728	5.24812	2.48473	-1.40798
GGT1	7.9256	3.97281	2.3656	-1.40708
ABCC3	5.91183	2.46847	1.60744	-1.40643
FOXO6	4.36469	1.91809	1.04978	-1.38802
CLK1	15.9136	13.7141	5.47786	-1.38459
ARNTL2	8.09383	4.81399	2.48345	-1.38437
KCTD11	10.9182	7.31734	3.56959	-1.38303
SLC25A23	16.1227	8.72091	5.56943	-1.38207
PARD6A	4.77456	1.57844	1.22185	-1.37795
ALOX5	5.85016	2.25637	1.64976	-1.37028
TNFAIP2	64.1398	42.5976	24.25	-1.36726
PLS1	3.28311	0.859587	0.660439	-1.36709
C1orf116	2.82464	0.907131	0.482958	-1.36685
PPP1R14C	2.41707	0.682134	0.324941	-1.36683
SLC6A8	55.0918	31.746	20.8205	-1.36211
NOXA1	2.41939	0.816501	0.333384	-1.35865
EGFL7	48.8982	36.3394	18.4884	-1.35637
INAVA	8.69529	3.85994	2.80329	-1.35004
JUN	22.9185	15.3292	8.39522	-1.34813
FAM167B	2.30421	1.82971	0.298834	-1.34709
AKAP12	41.6987	32.1099	15.8078	-1.34506
MSLN	219.539	160.748	85.8248	-1.34486
ZSWIM4	4.64344	1.92072	1.23148	-1.33857
BIK	16.3077	16.225	5.87007	-1.33301
C3	77.4714	37.7799	30.1775	-1.33166
GSE1	10.4625	4.58358	3.56244	-1.32904
LOXL4	4.77531	2.78615	1.30168	-1.32721
FUT11	16.0844	11.8792	5.8249	-1.3238
NBEAL2	3.76634	1.24086	0.904447	-1.32351
RBCK1	45.6046	37.319	17.6382	-1.32221
DMPK	5.47273	2.62059	1.58953	-1.32168
MTUS1	5.38207	2.00046	1.55459	-1.32094
TMEM45B	1.84412	0.82442	0.138607	-1.32071
TLE2	9.2998	5.54996	3.13443	-1.31686
ABCG1	2.91207	2.11044	0.571208	-1.31606
DEFB131B	1.48905	0.459453	0	-1.31559
FAM110C	3.50099	2.49098	0.810649	-1.31374
MAFK	54.3979	44.4754	21.3954	-1.30663
C19orf71	29.1756	11.6884	11.205	-1.30592
ALPG	123.279	76.2534	49.4512	-1.30063
SCNN1A	8.93854	4.1054	3.04652	-1.29635
TOR4A	38.8583	21.269	15.2397	-1.29536
ULK1	22.8537	10.2327	8.73172	-1.29345
STC1	6.37545	7.01721	2.02248	-1.287
TMPRSS3	25.2934	21.8321	9.77978	-1.28637
LAMB3	61.0384	28.3174	24.4477	-1.28563
SH3BP2	5.06359	2.5783	1.49186	-1.28295
CELF2	1.8662	1.0429	0.178337	-1.28239
SLC9A7	2.34564	0.951031	0.376365	-1.28142
ADAM12	5.33973	2.54088	1.60989	-1.28043
PDZK1IP1	20.2034	14.1555	7.73187	-1.27993
PTK6	24.2369	19.2605	9.42013	-1.27616
AGPAT3	6.41859	4.49205	2.0738	-1.27112
TIPARP	28.4244	17.1377	11.2066	-1.26935
CCL5	47.1136	36.6341	18.9618	-1.26921
STC2	9.41978	6.24423	3.33204	-1.26621
TMEM38A	5.93171	3.66377	1.88489	-1.26469
MLXIPL	3.06957	1.09753	0.697094	-1.26181
GAL3ST1	2.67022	2.02733	0.533088	-1.25942
C4BPA	2.62465	1.98453	0.515646	-1.25791
HSD3B7	3.00006	1.90236	0.672647	-1.25789
ZBTB7B	47.5861	31.0557	19.3222	-1.25749
KCNJ18	11.4388	9.5145	4.20328	-1.25736
IGSF3	10.3122	4.56255	3.7326	-1.25718
SAPCD2	14.6385	7.48981	5.54257	-1.25717
WNT7B	10.4864	5.02783	3.80717	-1.25667
MB	1.69702	0.97051	0.129017	-1.2563
TTC13	5.39154	3.58972	1.67679	-1.25566
INSIG1	46.2456	28.5279	18.8133	-1.25371
RAB40C	16.8144	11.6008	6.49086	-1.24984
HLA-B	116.887	82.884	48.5892	-1.24931
CXCR4	75.3843	60.8567	31.2535	-1.24382
PTTG1IP	160.87	134.912	67.4758	-1.24117
CDH5	2.90989	1.31139	0.655353	-1.23999
CLSTN1	39.837	19.9498	16.2913	-1.23983
B4GALNT4	7.72468	5.06101	2.69595	-1.23916
HNF4A	3.76557	3.32637	1.03298	-1.22905
CRYBG2	5.83275	2.7961	1.91679	-1.22809
DEFB1	13.536	11.6699	5.26649	-1.2139
SEMA4B	15.6456	9.99448	6.17827	-1.21343
GLIS2	8.6726	4.40156	3.17638	-1.21165
METRNL	58.6989	51.9317	24.7914	-1.21081
MUC1	19.3649	7.97721	7.81252	-1.20846
TSPAN15	19.8739	11.1141	8.03397	-1.20827
RIPK4	1.50995	0.873564	0.0866939	-1.20771
ZDHHC2	7.85501	4.45362	2.83447	-1.20747
ATP1B1	71.2074	40.9527	30.3128	-1.20539
PTPRF	33.8663	15.3117	14.1265	-1.20476
SGPP2	1.78739	0.26402	0.209614	-1.20437
AIRE	3.45779	1.65268	0.956679	-1.18792
SLC27A2	7.47075	4.19116	2.72023	-1.1871
SRMS	6.94588	3.45363	2.49081	-1.18664
PPP1R3G	4.14961	2.70236	1.28255	-1.17382
RBP5	2.17777	0.714854	0.408633	-1.17372
ADCY3	7.83232	3.59436	2.92037	-1.1718
LGR4	19.9705	12.4182	8.31627	-1.17054
CBFA2T3	3.01659	1.23722	0.784516	-1.17044
ESRP2	11.9045	6.72009	4.76405	-1.16271
ELF3	21.2239	13.6636	8.92688	-1.1627
WNT9A	1.9808	0.850237	0.33458	-1.15931
ERMP1	17.5297	11.5883	7.31623	-1.15584
ZXDB	24.2476	19.4349	10.3455	-1.15402
COL7A1	54.9764	26.3377	24.1723	-1.15298
CELSR2	4.51005	1.56911	1.47793	-1.15293
ZBTB4	24.924	15.1444	10.6615	-1.15254
PTGS1	56.2149	39.4597	24.742	-1.15227
QSOX1	18.9667	10.232	7.99083	-1.15107
DAG1	75.6473	41.4255	33.5546	-1.14936
RHOB	400.497	377.385	180.154	-1.14817
ABR	4.41574	2.48478	1.44627	-1.14658
MISP3	3.44923	2.30732	1.00999	-1.14636
ABHD8	19.4032	13.661	8.22674	-1.1449
TSPAN1	6.11277	2.54379	2.21663	-1.14486
SORCS2	5.90452	3.0287	2.12538	-1.14351
COBL	8.19608	5.30614	3.16766	-1.14178
ARHGEF4	9.45135	4.74515	3.74316	-1.13977
AATK	10.3532	5.34515	4.15632	-1.13868
ZNF581	22.5452	21.619	9.70764	-1.13679
SLC5A3	9.71557	5.91357	3.88418	-1.13352
ZFP36L1	11.568	6.64751	4.72958	-1.13325
ANXA9	5.38455	3.96599	1.91477	-1.1312
TRAPPC9	2.62967	1.41135	0.65785	-1.13053
F11R	4.99604	2.90731	1.73921	-1.13025
ITGA3	30.3642	15.8796	13.3405	-1.12902
H1F0	189.407	156.022	86.0666	-1.1289
COL4A4	3.05961	1.33547	0.860558	-1.12561
INSIG2	14.4692	11.31	6.08987	-1.12557
HAGH	10.7545	8.83638	4.40044	-1.12206
C11orf80	2.91474	1.65055	0.798638	-1.12201
TOB2	12.5477	9.8721	5.2388	-1.11871
SLC12A7	33.8156	19.1916	15.0512	-1.11705
IQANK1	3.87069	2.24917	1.2492	-1.11471
SLC2A1	77.2508	46.6012	35.1709	-1.11328
DMTN	5.31803	3.17241	1.92288	-1.11208
GZMM	1.47676	0.932033	0.147994	-1.10934
EDN2	5.84408	4.8663	2.17589	-1.10769
ARRDC3	29.3897	24.2279	13.1096	-1.10691
GPC1	10.2899	6.18781	4.24972	-1.10472
TESC	22.5278	13.5413	9.94812	-1.10368
ERBB3	5.32647	3.21015	1.94952	-1.10092
ADCY6	15.9376	8.26778	6.90126	-1.10007
ST8SIA4	2.6044	1.18029	0.681867	-1.0997
NIPA1	16.6021	11.963	7.21778	-1.09892
CSF2RA	7.88363	3.94776	3.15859	-1.09505
FLNB	46.6567	23.3015	21.316	-1.0946
B4GALNT2	3.24919	2.94322	0.991046	-1.09366
IQGAP3	22.3833	11.968	9.97776	-1.09089
RHOU	15.3941	11.9979	6.70163	-1.08994
IQSEC1	6.7514	3.0103	2.6417	-1.08985
HSPG2	9.75818	3.41906	4.05952	-1.08836
CBX6	7.84426	4.491	3.1611	-1.08778
PIK3CD	3.13561	1.43735	0.949739	-1.08482
SPINT2	1.80576	0.687058	0.322803	-1.08479
FSCN2	2.73339	0.969425	0.761961	-1.0833
FAM20C	12.3194	8.68911	5.28722	-1.08304
FYCO1	3.8652	1.88686	1.30499	-1.07773
FBLN1	123.497	76.2086	58.0056	-1.07719
PC	34.783	21.6135	16.0336	-1.07089
E2F2	9.00878	5.40697	3.76738	-1.07
MVP	18.6757	12.4939	8.3808	-1.06863
PPFIA4	3.85554	3.21104	1.31829	-1.06657
VAV2	67.7427	53.0567	31.85	-1.06531
LHX4	2.25015	1.20291	0.553788	-1.06472
ORAI3	2.64006	2.24016	0.740811	-1.0642
SEMA3B	64.1483	45.8099	30.1628	-1.0639
GPRIN2	9.92759	5.02247	4.22833	-1.06355
CDT1	62.882	44.6634	29.5765	-1.06298
RTL10	8.0469	6.49498	3.33036	-1.06294
PCSK6	3.27253	2.07347	1.04582	-1.06241
RGS3	1.52226	0.610183	0.20786	-1.06226
CPLANE2	3.16141	1.80525	0.995728	-1.06016
RTL6	11.8094	6.14429	5.15387	-1.05763
OSMR	54.7151	30.4203	25.7914	-1.0563
ITGA2	16.7525	8.75328	7.56735	-1.0511
CFD	134.809	125.132	64.5482	-1.05095
LCN2	3.33442	1.80662	1.09398	-1.04959
MPZL2	12.7454	9.57427	5.6495	-1.04763
GUSB	27.8713	21.6467	12.98	-1.04627
TLE6	2.88334	2.06339	0.880792	-1.04596
LIF	9.23772	6.75601	3.96413	-1.04428
TNFSF9	20.8016	13.5775	9.57563	-1.04369
MFSD6	2.56637	1.16021	0.730462	-1.0433
PLLP	5.41221	4.44987	2.11706	-1.04063
C11orf54	4.12838	2.50552	1.4947	-1.03964
LAMB2	4.64778	1.91735	1.752	-1.0372
ADGRG1	2.90831	1.1867	0.904476	-1.03715
DENND1C	1.72988	0.945642	0.330341	-1.03704
SECTM1	9.19046	6.72584	3.9675	-1.03663
CP	1.14764	0.288386	0.0479216	-1.03522
LRRC26	1.52156	0.688039	0.231356	-1.03407
FAM102A	9.57741	5.14184	4.17271	-1.03199
PPP1R18	26.2754	18.247	12.3464	-1.03115
ATP6V0E2	2.46179	1.34089	0.69399	-1.03109
PPP2R2C	2.3172	1.37783	0.6234	-1.03095
NCR3LG1	9.46871	3.89143	4.12742	-1.02978
HDAC6	8.28667	6.64608	3.55506	-1.02769
TMBIM1	18.826	15.2708	8.73748	-1.02577
CCNG2	7.47175	5.82911	3.17298	-1.02158
VEGFA	11.7451	9.69412	5.28658	-1.0196
SLC7A2	33.7349	19.8203	16.135	-1.01944
ARHGAP45	13.3721	7.55391	6.09818	-1.01775
YBX2	7.43125	5.61581	3.16475	-1.01752
PIM2	26.0305	19.7428	12.3595	-1.01672
XK	7.64757	4.98805	3.27553	-1.01619
REEP6	2.9787	1.6184	0.970815	-1.01351
SH3GLB2	30.2552	21.6006	14.4904	-1.01272
KCNJ11	1.1483	0.290169	0.065475	-1.0117
LGALS9B	1.54426	1.1729	0.2619	-1.01165
REPIN1	21.1763	14.9142	10.0025	-1.01119
KIAA1671	4.05551	2.28302	1.51859	-1.00524
MANSC1	1.94044	1.14703	0.465019	-1.00511
EPPK1	6.88167	2.13132	2.92784	-1.00477
PNMA2	8.55027	5.23611	3.7602	-1.00452
TRIM29	27.9485	15.9897	13.4339	-1.00403
CASTOR2	3.16469	1.8309	1.07738	-1.00344
SYT12	8.07122	5.82392	3.52542	-1.00324
CELSR1	5.27043	2.46837	2.1296	-1.00259
PHF13	18.9042	15.739	8.9475	-1.00067
ECM1	1.41592	1.99513	3.85016	1.00546
MYL9	41.352	62.999	84.0317	1.00557
CT45A10	6.83226	10.734	14.8561	1.01754
SLIRP	13.0676	18.7841	27.7742	1.0324
OLR1	1.72227	2.56103	4.57489	1.03414
LSM10	20.8194	32.6757	43.798	1.03782
GPNMB	2.00592	3.08659	5.18666	1.04135
SPINK6	2.68272	3.67155	6.58251	1.0419
MYLPF	0.850314	1.26811	2.81209	1.04281
HIST2H2AB	0	0.622541	1.06759	1.04795
PFDN4	34.6877	68.777	72.9014	1.05018
SMIM26	0.924349	2.09453	2.99324	1.05319
EBNA1BP2	31.3694	47.4615	66.9817	1.07052
GLT8D2	1.5902	2.87218	4.44661	1.0723
C1orf53	7.78643	12.0127	17.5104	1.07499
KRTAP20-2	0.165191	0.764558	1.45682	1.07622
SMARCA1	2.57339	4.30662	6.60326	1.08932
FUOM	12.3507	19.6642	27.5025	1.09417
CPA3	0.0686509	0.0529564	1.28654	1.09738
UFSP1	1.33745	2.6038	4.00186	1.09753
CALD1	7.6432	9.51989	17.5973	1.10545
RND3	8.61311	9.05387	19.7874	1.11264
MT1E	3.67817	6.74439	9.17297	1.12072
KRT81	0.591914	1.34442	2.46504	1.12211
DUSP2	5.28612	7.92735	12.7042	1.12437
CSTA	0.462006	1.88884	2.19	1.12561
RPL26L1	70.6269	113.417	155.714	1.12956
THBS1	2.03641	1.58689	5.87181	1.17832
RPP40	4.52634	7.48192	11.8327	1.21543
HIST1H4J	0.680251	1.96776	2.99956	1.25116
SNAI2	5.36716	4.26999	14.1834	1.25377
HSPB3	0.16182	0.374478	1.78386	1.2607
POLE4	19.2276	33.8041	48.1461	1.28075
GNGT2	0.187784	0.898096	1.90447	1.29
DKK1	20.8186	20.4954	52.81	1.30232
HIST1H2AJ	0.491732	0.632193	2.71036	1.31457
ITGAD	0.862844	2.28518	3.67788	1.32835
RGS2	9.65423	19.5867	27.3904	1.41398
OTULINL	2.81823	5.60901	9.21722	1.42003
NUPR1	0.122976	0.612294	2.08278	1.45691
ID2	0.517824	1.95283	3.20302	1.46942
CSAG2	0.117144	0.722907	2.19532	1.51614
SPANXB1	0.54101	2.08664	3.57837	1.57096
ADAMTS1	3.41281	5.19592	12.336	1.59556
RBM3	24.2785	27.6987	78.7736	1.658
TAGLN	2.07288	3.8226	9.01539	1.70455
PHOSPHO1	0.560885	2.82259	4.21036	1.73902
ID3	38.2648	82.0158	131.527	1.75498
KRT34	0.652086	0.950131	4.79227	1.80984
ACTG2	0.166448	0.97581	3.15599	1.83307
INSL4	1.62483	8.0968	8.4185	1.84327
GADD45A	3.80171	5.08474	17.372	1.93589
IL11	2.44614	9.65445	18.6141	2.50884
CTGF	1.76279	3.45179	19.313	2.8782
CYR61	23.9781	28.6016	207.674	3.06252

## Sheet: Differential expressed lncRNAs
gene_name	OE-NC_FPKM	OE-SNAI1_FPKM	OE-SNAI2_FPKM	Log2FC
AL139396.1	8.3565	3.22305	0.837452	-2.34826
AL683887.1	2.43125	0.340988	0	-1.77873
MT1XP1	2.38728	1.31537	0	-1.76013
IGFL1P1	9.51502	8.8349	2.13667	-1.74515
UBA52P6	2.32479	1.15284	0	-1.73326
AC026471.4	2.26043	1.63469	0	-1.70506
PSORS1C3	10.2692	7.67395	2.47634	-1.69674
AP003119.1	5.06996	2.81949	0.909834	-1.66824
ELF3-AS1	4.62452	2.22297	0.803617	-1.64084
AC012442.2	1.94032	0.460534	0	-1.55597
AP000894.4	1.83865	0.810464	0	-1.50521
AL450124.1	1.79698	0.138617	0	-1.48387
AC010442.2	2.64955	1.08203	0.343623	-1.44159
RPL39P38	1.65839	0	0	-1.41055
LINC01315	2.80369	1.46757	0.44153	-1.3998
AC005332.3	5.26242	2.85252	1.41109	-1.37703
MIR210HG	5.63003	3.96345	1.56666	-1.36912
AL031727.1	3.06711	2.25839	0.614745	-1.3327
AP000697.1	1.49695	0.577366	0	-1.32017
AC103810.3	3.30382	0.509706	0.728409	-1.31617
MYO16-AS1	2.95294	0.674921	0.602821	-1.30231
AL590666.2	3.68215	1.87206	0.922523	-1.28417
FZD10-DT	7.08371	4.83445	2.32321	-1.28244
NDUFB1P1	1.40963	0.271843	0	-1.26881
AL645939.3	1.40963	0.362457	0	-1.26881
SNRPGP4	1.38501	0	0	-1.254
AC007785.1	2.86597	1.76862	0.631873	-1.2443
AL162274.1	1.32875	0.757595	0	-1.21956
AL158211.3	1.32706	0	0	-1.21851
LINC00963	17.945	12.7391	7.15678	-1.21574
AL118522.1	3.0584	1.39805	0.749221	-1.2142
AC245884.3	2.03685	1.5712	0.320767	-1.2012
CYCSP10	1.29456	0.499303	0	-1.19822
AC092171.2	6.06823	3.35644	2.08642	-1.19541
RPL13AP20	5.7288	7.55268	1.95199	-1.18866
PPP1R14BP3	1.99566	0.769713	0.31428	-1.1886
AP005233.2	3.4104	2.76228	0.939883	-1.18494
AL365181.3	8.19004	4.41935	3.06013	-1.17854
AGAP13P	3.84445	2.02197	1.15582	-1.16809
AP001505.1	9.02101	7.62142	3.47269	-1.16381
AC010598.1	1.23172	0	0	-1.15815
LINC02100	1.86569	1.43917	0.293812	-1.14725
AC023043.4	1.55405	0.653876	0.15574	-1.14397
AC011904.1	1.17469	0	0	-1.12081
ITPR1-DT	2.36582	2.50932	0.570502	-1.09973
AL162411.1	3.13549	1.95355	0.930591	-1.09902
AC131009.1	2.53138	0.804043	0.656594	-1.09201
HSD17B1P1	4.25104	2.0495	1.46445	-1.09134
AC136475.2	2.26548	2.87099	0.535158	-1.08891
RPL23AP64	1.45824	0.562434	0.160752	-1.08257
AL589765.4	2.6569	0.384281	0.732223	-1.078
AC068580.1	2.26548	0.776694	0.554978	-1.0704
FTH1P2	2.15551	1.66273	0.509179	-1.06411
PIGCP1	6.44966	4.70182	2.57832	-1.05789
AC021106.3	1.07514	0.737201	0	-1.05321
AC027644.1	1.06432	0.328401	0	-1.04567
AL391069.4	1.05503	0.305188	0	-1.03916
AC008537.2	1.05284	0	0	-1.03762
LINC01560	3.89814	3.12413	1.3952	-1.03209
AC067863.2	1.03989	0	0	-1.02849
AC116914.2	1.52589	1.6815	0.2403	-1.0261
HOXB-AS3	2.88485	1.38124	0.913843	-1.02138
AC092384.2	2.82203	2.08084	0.892104	-1.01435
AC008735.4	1.25198	0.885278	0.115012	-1.01413
AC133785.1	1.80335	1.43411	0.389396	-1.0127
AC018653.3	1.61408	0.45653	0.296553	-1.01162
AC020913.3	1.01494	0	0	-1.01073
AC105393.1	1.22349	0.217797	0.10375	-1.01042
AP001767.4	2.24543	1.51558	0.618825	-1.00346
AC245100.7	1.0046	0.553526	0	-1.00332
AL121574.1	0	0.116782	1.00135	1.00097
RPL26P30	0.592333	1.57844	2.19636	1.00529
HMGB1P6	36.3318	49.9164	74.0406	1.00727
ZNF197-AS1	0	0.471253	1.01019	1.00733
AL138767.3	0.128148	0.098852	1.2714	1.00963
AC084357.2	0	0.711734	1.01712	1.0123
AP001271.1	0	0	1.01836	1.01318
SCGB1B2P	0	0.317739	1.02166	1.01554
AL355472.4	0.101331	1.71965	1.22875	1.01699
AL390067.1	0.151032	0.466017	1.33195	1.01861
NEBL-AS1	0	0.574822	1.02683	1.01923
AC079250.1	0.597302	1.01365	2.23873	1.01979
UBE2FP1	1.41909	2.73667	3.91092	1.02153
AC004980.4	0	0	1.03341	1.0239
HSPE1P3	1.02643	0.633421	3.16823	1.04049
BANF1P3	0	0.93739	1.07168	1.0508
AL591623.2	1.14294	0.66124	3.46486	1.05902
AC109583.2	0	1.89658	1.08414	1.05945
URB1-AS1	1.37401	3.76851	3.95497	1.06155
AC007952.4	0	0.230448	1.09776	1.06885
AL139161.1	0	0	1.10411	1.07321
AC110015.1	0	0.111208	1.11248	1.07894
PRRT3-AS1	1.13643	2.15172	3.53053	1.08448
AC012065.5	0.621896	0.767557	2.46802	1.09643
AC084864.1	0	0.481296	1.14635	1.10188
AC010487.4	0	0	1.14635	1.10188
LINC02166	0	0.950131	1.16384	1.11359
LINC01578	3.56328	6.99414	8.95805	1.12579
AC008608.2	0.762421	0.940995	3.0257	1.19168
FABP5P7	1.87951	3.62457	5.69778	1.21786
AL035413.1	0.125115	0.965123	1.65508	1.23868
AC108693.2	0	0	1.3847	1.25381
Z95152.1	0	0.0745911	1.38575	1.25445
AC027309.2	0.330382	0.764558	2.18523	1.25956
AC063948.1	0.334741	2.45304	2.21406	1.26784
AC115618.3	0.746276	1.3816	3.29069	1.29693
AC092115.3	0.214302	0.578585	2.00805	1.3087
PDCD4-AS1	2.93522	4.21392	8.80832	1.31756
AP001107.5	0.66772	1.39805	3.25977	1.3529
AL162582.1	1.90164	5.13417	6.4387	1.35818
AC133552.5	0.712735	1.92428	3.4047	1.36274
AP001999.2	0	0.754731	1.61785	1.38838
LINC02104	2.22388	4.16614	8.05506	1.48993
AC079598.3	0	0	1.84714	1.50951
AC104695.3	0	0.66124	1.88993	1.53103
AC245100.3	0.66772	1.54521	3.92574	1.56246
AC037487.3	0.56637	4.8058	3.7461	1.59932
AC087239.1	0	0.17109	2.07826	1.62211
AL158152.2	0	0.624661	2.08294	1.62431
ISCA1P4	0	1.46065	2.08738	1.62638
AC091133.4	0.617858	2.0653	4.08666	1.65263
AL139156.2	0	0.143917	2.26235	1.70591
AC128657.1	0	1.34984	2.41128	1.77032
