# Supplementary material for: LncRNA ELF3-AS1 inhibits gastric cancer by forming a negative feedback loop with SNAI2 and regulates ELF3 mRNA stability via interacting with ILF2/ILF3 complex
Source: J Exp Clin Cancer Res. 2022 Dec 2;41:332. doi: 10.1186/s13046-022-02541-9 (PMC9716751; doi:10.1186/s13046-022-02541-9)
Supplement: Supplementary file 4 — Additional file 4. [file 13046_2022_2541_MOESM4_ESM.xlsx]

## Sheet: Sheet1
Protein Group	Protein ID	Accession	-10lgP	Coverage (%)	Coverage (%) ELF3-35	Area ELF3-35	#Peptides	#Unique	#Spec ELF3-35	PTM	Avg. Mass	Description
2	601	P60709|ACTB_HUMAN	191.37	42	42	88400000	15	15	53	Carbamidomethylation; Acetylation (Protein N-term); Deamidation (NQ); Oxidation (M); Pyro-glu from Q	41737	Actin cytoplasmic 1 OS=Homo sapiens GN=ACTB PE=1 SV=1
5	918	P13489|RINI_HUMAN	177.84	33	33	95800000	16	16	43	Carbamidomethylation; Deamidation (NQ); Oxidation (M); Pyro-glu from E	49974	Ribonuclease inhibitor OS=Homo sapiens GN=RNH1 PE=1 SV=2
3	919	Q12905|ILF2_HUMAN	177.14	33	33	96200000	16	16	49	Pyro-glu from Q	43062	Interleukin enhancer-binding factor 2 OS=Homo sapiens GN=ILF2 PE=1 SV=2
6	920	P13645|K1C10_HUMAN	144.41	22	22	4360000	14	10	24	Carbamidomethylation; Oxidation (M); Pyro-glu from Q	58827	Keratin type I cytoskeletal 10 OS=Homo sapiens GN=KRT10 PE=1 SV=6
9	949	P16403|H12_HUMAN	140.57	25	25	2760000	8	1	18	Acetylation (Protein N-term)	21365	Histone H1.2 OS=Homo sapiens GN=HIST1H1C PE=1 SV=2
12	927	Q15633|TRBP2_HUMAN	139.6	24	24	7020000	8	8	12	Carbamidomethylation	39039	RISC-loading complex subunit TARBP2 OS=Homo sapiens GN=TARBP2 PE=1 SV=3
10	950	P10412|H14_HUMAN	136.17	25	25	2760000	8	1	17	Acetylation (Protein N-term)	21865	Histone H1.4 OS=Homo sapiens GN=HIST1H1E PE=1 SV=2
7	678	P04264|K2C1_HUMAN	133.93	22	22	1840000	16	7	19	Oxidation (M)	66039	Keratin type II cytoskeletal 1 OS=Homo sapiens GN=KRT1 PE=1 SV=6
11	401	P35527|K1C9_HUMAN	127.19	16	16	2480000	9	8	12	Oxidation (M)	62064	Keratin type I cytoskeletal 9 OS=Homo sapiens GN=KRT9 PE=1 SV=3
19	51	P35908|K22E_HUMAN	120.25	13	13	55100	7	2	8		65433	Keratin type II cytoskeletal 2 epidermal OS=Homo sapiens GN=KRT2 PE=1 SV=2
13	928	P07910|HNRPC_HUMAN	117.83	25	25	44800000	8	8	10	Acetylation (Protein N-term)	33670	Heterogeneous nuclear ribonucleoproteins C1/C2 OS=Homo sapiens GN=HNRNPC PE=1 SV=4
14	931	P02533|K1C14_HUMAN	99.22	12	12	141000	6	2	11	Carbamidomethylation; Oxidation (M)	51562	Keratin type I cytoskeletal 14 OS=Homo sapiens GN=KRT14 PE=1 SV=4
20	912	P13647|K2C5_HUMAN	98.84	11	11	91000	8	2	8		62378	Keratin type II cytoskeletal 5 OS=Homo sapiens GN=KRT5 PE=1 SV=3
15	945	Q14103|HNRPD_HUMAN	98.54	13	13	2240000	5	5	9	Carbamidomethylation	38434	Heterogeneous nuclear ribonucleoprotein D0 OS=Homo sapiens GN=HNRNPD PE=1 SV=1
27	305	Q96BK5|PINX1_HUMAN	98.45	18	18	1070000	4	4	4		37035	PIN2/TERF1-interacting telomerase inhibitor 1 OS=Homo sapiens GN=PINX1 PE=1 SV=2
18	965	O15479|MAGB2_HUMAN	89.81	10	10	3820000	3	3	8		35277	Melanoma-associated antigen B2 OS=Homo sapiens GN=MAGEB2 PE=1 SV=3
17	947	P08727|K1C19_HUMAN	85.2	8	8	38400	4	1	7		44106	Keratin type I cytoskeletal 19 OS=Homo sapiens GN=KRT19 PE=1 SV=4
29	959	P08865|RSSA_HUMAN	79.91	16	16	693000	4	4	4		32854	40S ribosomal protein SA OS=Homo sapiens GN=RPSA PE=1 SV=4
33	982	P00505|AATM_HUMAN	75.07	6	6	277000	2	2	2		47518	Aspartate aminotransferase mitochondrial OS=Homo sapiens GN=GOT2 PE=1 SV=3
28	979	P05787|K2C8_HUMAN	72.21	5	5	88900	4	1	4		53704	Keratin type II cytoskeletal 8 OS=Homo sapiens GN=KRT8 PE=1 SV=7
37	987	Q99848|EBP2_HUMAN	62.73	7	7	152000	2	2	2		34852	Probable rRNA-processing protein EBP2 OS=Homo sapiens GN=EBNA1BP2 PE=1 SV=2
30	977	P00558|PGK1_HUMAN	61.01	7	7	258000	3	3	3		44615	Phosphoglycerate kinase 1 OS=Homo sapiens GN=PGK1 PE=1 SV=3
39	999	P17174|AATC_HUMAN	54.74	6	6	264000	2	2	2		46248	Aspartate aminotransferase cytoplasmic OS=Homo sapiens GN=GOT1 PE=1 SV=3
38	996	O15160|RPAC1_HUMAN	49.69	6	6	63900	2	2	2	Acetylation (Protein N-term)	39250	DNA-directed RNA polymerases I and III subunit RPAC1 OS=Homo sapiens GN=POLR1C PE=1 SV=1
56	1008	Q5T280|CI114_HUMAN	47.83	4	4	81600	1	1	1		42009	Putative methyltransferase C9orf114 OS=Homo sapiens GN=C9orf114 PE=1 SV=3
57	225	P07305|H10_HUMAN	45.45	7	7	191000	1	1	1	Acetylation (Protein N-term)	20863	Histone H1.0 OS=Homo sapiens GN=H1F0 PE=1 SV=3
58	1011	P68104|EF1A1_HUMAN	43.85	2	2	194000	1	1	1		50141	Elongation factor 1-alpha 1 OS=Homo sapiens GN=EEF1A1 PE=1 SV=1
58	1012	Q5VTE0|EF1A3_HUMAN	43.85	2	2	194000	1	1	1		50185	Putative elongation factor 1-alpha-like 3 OS=Homo sapiens GN=EEF1A1P5 PE=5 SV=1
58	1013	Q05639|EF1A2_HUMAN	43.85	2	2	194000	1	1	1		50470	Elongation factor 1-alpha 2 OS=Homo sapiens GN=EEF1A2 PE=1 SV=1
40	1000	P61619|S61A1_HUMAN	40.42	3	3	159000	2	2	2		52265	Protein transport protein Sec61 subunit alpha isoform 1 OS=Homo sapiens GN=SEC61A1 PE=1 SV=2
40	1001	Q9H9S3|S61A2_HUMAN	40.42	3	3	159000	2	2	2		52248	Protein transport protein Sec61 subunit alpha isoform 2 OS=Homo sapiens GN=SEC61A2 PE=2 SV=3
59	1017	Q13148|TADBP_HUMAN	39.08	2	2	68500	1	1	1		44740	TAR DNA-binding protein 43 OS=Homo sapiens GN=TARDBP PE=1 SV=1
41	1002	Q9UQ80|PA2G4_HUMAN	38.04	2	2	129000	1	1	1		43787	Proliferation-associated protein 2G4 OS=Homo sapiens GN=PA2G4 PE=1 SV=3
60	1018	Q9Y383|LC7L2_HUMAN	36.7	4	4	149000	1	1	1		46514	Putative RNA-binding protein Luc7-like 2 OS=Homo sapiens GN=LUC7L2 PE=1 SV=2
61	1020	Q9P0M6|H2AW_HUMAN	34.03	2	2	332000	1	1	1		40058	Core histone macro-H2A.2 OS=Homo sapiens GN=H2AFY2 PE=1 SV=3
61	1021	O75367|H2AY_HUMAN	34.03	2	2	332000	1	1	1		39617	Core histone macro-H2A.1 OS=Homo sapiens GN=H2AFY PE=1 SV=4
62	1028	Q96E39|RMXL1_HUMAN	30.58	2	2	130000	1	1	1	Acetylation (Protein N-term)	42142	RNA binding motif protein X-linked-like-1 OS=Homo sapiens GN=RBMXL1 PE=1 SV=1
62	1029	P38159|RBMX_HUMAN	30.58	2	2	130000	1	1	1	Acetylation (Protein N-term)	42332	RNA-binding motif protein X chromosome OS=Homo sapiens GN=RBMX PE=1 SV=3
62	1030	O75526|RMXL2_HUMAN	30.58	2	2	130000	1	1	1	Acetylation (Protein N-term)	42814	RNA-binding motif protein X-linked-like-2 OS=Homo sapiens GN=RBMXL2 PE=1 SV=3
63	1031	Q9NYL9|TMOD3_HUMAN	29.39	3	3	0	1	1	1		39595	Tropomodulin-3 OS=Homo sapiens GN=TMOD3 PE=1 SV=1
46	1003	Q12906|ILF3_HUMAN	28.03	1	1	53300	1	1	1		95339	Interleukin enhancer-binding factor 3 OS=Homo sapiens GN=ILF3 PE=1 SV=3
42	1059	P23471|PTPRZ_HUMAN	26.34	0	0	1170000	1	1	1		254585	Receptor-type tyrosine-protein phosphatase zeta OS=Homo sapiens GN=PTPRZ1 PE=1 SV=4
48	1057	P62891|RL39_HUMAN	25.86	20	20	56900	1	1	1		6407	60S ribosomal protein L39 OS=Homo sapiens GN=RPL39 PE=1 SV=2
48	1058	Q59GN2|R39L5_HUMAN	25.86	20	20	56900	1	1	1		6323	Putative 60S ribosomal protein L39-like 5 OS=Homo sapiens GN=RPL39P5 PE=5 SV=2
49	1060	Q9H3F6|BACD3_HUMAN	25.25	2	2	653000	1	1	1		35432	BTB/POZ domain-containing adapter for CUL3-mediated RhoA degradation protein 3 OS=Homo sapiens GN=KCTD10 PE=1 SV=1
49	1062	Q5M775|CYTSB_HUMAN	25.25	1	1	653000	1	1	1		118585	Cytospin-B OS=Homo sapiens GN=SPECC1 PE=1 SV=1
49	1063	Q9H2G2|SLK_HUMAN	25.25	1	1	653000	1	1	1		142695	STE20-like serine/threonine-protein kinase OS=Homo sapiens GN=SLK PE=1 SV=1
49	1064	P11532|DMD_HUMAN	25.25	0	0	653000	1	1	1		426751	Dystrophin OS=Homo sapiens GN=DMD PE=1 SV=3
49	1067	P46939|UTRO_HUMAN	25.25	0	0	653000	1	1	1		394467	Utrophin OS=Homo sapiens GN=UTRN PE=1 SV=2
64	73	P63128|POK9_HUMAN	22.49	1	1	117000	1	1	1		123620	Endogenous retrovirus group K member 9 Pol protein OS=Homo sapiens GN=ERVK-9 PE=3 SV=3
65	1077	Q8TDN6|BRX1_HUMAN	21.33	2	2	105000	1	1	1		41401	Ribosome biogenesis protein BRX1 homolog OS=Homo sapiens GN=BRIX1 PE=1 SV=2
35	1080	Q12802|AKP13_HUMAN	20.88	0	0	12500000	1	1	1		307550	A-kinase anchor protein 13 OS=Homo sapiens GN=AKAP13 PE=1 SV=2
